# Supplementary material for: Epigenetic Regulation of Driver Genes in Testicular Tumorigenesis
Source: Int J Mol Sci. 2023 Feb 19;24(4):4148. doi: 10.3390/ijms24044148 (PMC9966837; doi:10.3390/ijms24044148)
Supplement: Supplementary file 1 [file ijms-24-04148-s001.zip]

Archive with 1 entries (1 files):
- ijms-2140089-supplementary.pdf
